# Supplementary material for: Proband Whole-Exome Sequencing Identified Genes Responsible for Autosomal Recessive Non-Syndromic Hearing Loss in 33 Chinese Nuclear Families
Source: Front Genet. 2019 Jul 17;10:639. doi: 10.3389/fgene.2019.00639 (PMC6650584; doi:10.3389/fgene.2019.00639)
Supplement: Supplementary file 1 [file Table_1.xlsx]

## Sheet: Sheet2
Gene name
ACTB
ACTG1
ADCY1
ALMS1
AP1S1
ATP2B2
ATP6V0A4
ATP6V1B1
ATP6V1B2
BCAP31
BCS1L
BDP1
BSND
CABP2
CACNA1D
CATSPER2
CCDC50
CD151
CDH23
CDKN2D
CEACAM16
CHD7
MIR182
MIR96
MIR183
CIB2
CLDN14
CLIC5
CLPP
CLRN1
COCH
COL11A1
COL11A2
COL2A1
COL4A3
COL4A4
COL4A5
COL4A6
COL9A1
COL9A2
COL9A3
CRYM
DCDC2
DFNA5
DFNB31
DFNB59
DIABLO
DIAPH1
DIAPH3
DNMT1
DSPP
EDN3
EDNRB
EFNB2
ELMOD3
EPS8
ERCC2
ERCC3
ESPN
ESRRB
EYA1
EYA4
FAM65B
FGF3
FGFR3
FOXI1
GATA3
GIPC3
GJA1
GJB1
GJB2
GJB3
GJB4
GJB6
GPR98
GPSM2
GRHL2
GRXCR1
GRXCR2
HARS2
HGF
HOXA1
HSD17B4
IGF1
ILDR1
JAG1
KARS
KCNE1
KCNJ10
KCNK16
KCNQ1
KCNQ4
KIAA1199
LARS2
LHFPL5
LHX3
LOXHD1
LRTOMT
MARVELD2
MITF
MSRB3
MTAP
MYH14
MYH9
MYO15A
MYO1A
MYO1C
MYO1F
MYO3A
MYO6
MYO7A
NDP
NR2F1
OTOA
OTOF
OTOG
OTOGL
P2RX2
PAX3
PCDH15
PDZD7
PMP22
PNPT1
POLD1
POLR1C
POLR1D
POU3F4
POU4F3
PRPS1
PTPRQ
RDX
RPGR
SDHD
SEMA3E
SERAC1
SERPINB6
SIX1
SIX5
SLC17A8
SLC19A2
SLC22A1
SLC22A4
SLC26A4
SLC26A5
SLC4A11
SLC52A3
SLITRK6
SMAD4
SMPX
SNAI2
SOX10
SOX2
STRC
SUCLA2
SYNE4
TBC1D24
TBL1X
TBX4
TCF21
TCOF1
TECTA
TIMM8A
TJP2
TLR2
TLR4
TLR5
TMC1
TMIE
TMPRSS3
TMPRSS5
TNC
TPRN
TRIOBP
TRMU
TSPEAR
UBR1
USH1C
USH1G
USH2A
WFS1
PDE1C
DMXL2
MCM2
KITLG
HOMER2
OSBPL2
CD164
REST
NLRP3
LMX1A
S1PR2
MPZL2
ESRP1
WBP2
ROR1
EPS8L2
PPIP5K2
TMEM132E
MET
NARS2
CDC14A
GAB1
AIFM1
ERAL1
