# Supplementary material for: Proband Whole-Exome Sequencing Identified Genes Responsible for Autosomal Recessive Non-Syndromic Hearing Loss in 33 Chinese Nuclear Families
Source: Front Genet. 2019 Jul 17;10:639. doi: 10.3389/fgene.2019.00639 (PMC6650584; doi:10.3389/fgene.2019.00639)
Supplement: Supplementary file 2 [file Table_2.xlsx]

## Sheet: Sheet1
No. of pedigrees	Target Region (bp)	Clean Reads	Clean Bases	Mapped Reads	Mapped Bases	Reads Mapped to Target Region	Bases Mapped to Target Region	Mean Depth of Target Region	Coverage of Target Region (%)	Fraction of Target Covered >=4X	Fraction of Target Covered >=10X	Fraction of Target Covered >=20X	Fraction of Target Covered >=30X	Fraction of Target Covered >=50X
D001	60456963	111107966	16666194900	110968746	16572035897	84928384	10100253063	167.07	99.64	99.38	99.01	98.32	97.44	94.59
D008	60456963	117754486	17663172900	117596699	17553468079	89425472	10633532892	175.89	99.76	99.59	99.27	98.63	97.82	95.16
D033	60456963	113559512	17033926800	113456024	16924256922	92146810	11023584173	182.34	99.77	99.62	99.33	98.75	97.96	95.32
D040	60456963	116304600	17445690000	116158106	17340203913	86510639	10248013392	169.51	99.55	99.39	99.07	98.42	97.61	95.09
D048	60456963	114667452	17200117800	114567136	17098741750	93205018	11162420792	184.63	99.77	99.63	99.34	98.75	97.97	95.4
HL051	60456963	107445200	16116780000	107295113	16005742957	80191533	9509654665	157.3	99.77	99.58	99.22	98.5	97.51	93.97
HL1121	60456963	111176272	16676440800	111023335	16576613487	87779322	10419176047	172.34	99.78	99.62	99.3	98.65	97.8	94.94
HL1222	60456963	100008366	15001254900	99846045	14892519599	74003827	8641360480	142.93	99.5	99.12	98.55	97.56	96.38	92.32
HL301	60456963	102061504	15309225600	101938736	15217772548	80666291	9573887673	158.36	99.78	99.61	99.27	98.57	97.59	94.1
HL476	60456963	110779232	16616884800	110639261	16523248022	86253774	10244957614	169.46	99.51	99.32	98.97	98.3	97.46	94.82
HL533	60456963	104680594	15702089100	104519124	15601273771	77508393	9035377869	149.45	99.62	99.33	98.82	97.94	96.9	93.51
M13112	60456963	111698788	16754818200	111597200	16648167072	89071395	10596595577	175.28	99.75	99.6	99.3	98.68	97.85	95.05
M19411	60456963	113079016	16961852400	112948974	16865240280	89146844	10587492714	175.12	99.78	99.64	99.34	98.72	97.91	95.25
M20960	60456963	114767472	17215120800	114633789	17113015583	91695926	10891365518	180.15	99.83	99.71	99.44	98.88	98.11	95.55
M20989	60456963	99734632	14960194800	99553651	14847409421	73098116	8521111732	140.95	99.7	99.42	98.91	97.99	96.82	92.72
M21006	60456963	119737958	17960693700	118790249	17722800618	86754187	10293401133	170.26	99.57	99.37	99.05	98.43	97.62	95
M21958	60456963	109180860	16377129000	108979310	16106204941	84502145	9981398364	165.1	99.81	99.69	99.42	98.77	97.77	93.47
M21968	60456963	109968642	16495296300	109834781	16391770768	88819194	10617691930	175.62	99.65	99.41	99.09	98.48	97.67	94.89
HL1822	60456963	114766178	17214926700	114605654	17106230490	86535126	10242042266	169.41	99.84	99.7	99.39	98.75	97.89	95.11
